# Supplementary material for: Multi-Parental Populations Suitable for Identifying Sources of Resistance to Powdery Mildew in Winter Wheat
Source: Front Plant Sci. 2021 Jan 21;11:570863. doi: 10.3389/fpls.2020.570863 (PMC7859110; doi:10.3389/fpls.2020.570863)
Supplement: Supplementary file 3 [file Table_2.xlsx]

## Sheet: Ark1
SNP name	Chromosome	Position	P.value	maf	nobs	Rsquare.of.Model.without.SNP	Rsquare.of.Model.with.SNP	FDR_Adjusted_P-values	effect
SNP.2D-1	2D	380924869	1.09493e-25	0.465565	726	0.370141	0.473201	9.03972e-22	-4.83391
SNP.2A-1	2A	762623636	2.82121e-24	0.461433	726	0.370141	0.466715	1.1646e-20	4.5505
SNP.2B-1	2B	801217330	6.02734e-21	0.462121	726	0.370141	0.451653	1.65872e-17	4.40169
SNP.2A-2	2A	762762703	3.82748e-20	0.42011	726	0.370141	0.448072	7.89991e-17	3.89861
SNP.2D-2	2D	640216098	1.3049e-17	0.368457	726	0.370141	0.436905	2.15465e-14	-5.34353
SNP.2B-2	2B	800031410	9.44496e-14	0.495868	726	0.370141	0.420271	1.29963e-10	-3.09142
SNP.2B-3	2B	800031380	4.68049e-13	0.077135	726	0.370141	0.417325	4.83027e-10	5.54631
SNP.2B-4	2B	790751874	4.68049e-13	0.077135	726	0.370141	0.417325	4.83027e-10	-5.54631
SNP.2A-3	2A	768930645	3.49796e-11	0.0750689	726	0.370141	0.409466	2.96741e-08	-5.01341
SNP.2D-3	2D	369594651	3.59424e-11	0.0743802	726	0.370141	0.409417	2.96741e-08	5.1561
SNP.2B-5	2B	788524908	4.25617e-11	0.0730028	726	0.370141	0.409112	3.19445e-08	5.10619
SNP.2B-6	2B	793151154	4.77011e-11	0.331956	726	0.370141	0.408906	3.28184e-08	3.4154
SNP.2B-7	2B	796808175	2.42204e-10	0.0778237	726	0.370141	0.40598	1.53818e-07	-4.85399
SNP.2B-8	2B	796807569	2.14988e-09	0.232094	726	0.370141	0.402078	1.26782e-06	3.09381
SNP.2B-9	2B	796803359	1.16203e-08	0.230028	726	0.370141	0.399085	5.99605e-06	2.96206
SNP.2B-10	2B	801253577	1.16203e-08	0.230028	726	0.370141	0.399085	5.99605e-06	2.96206
SNP.2A-4	2A	769496540	4.8295e-08	0.226584	726	0.370141	0.396575	2.34543e-05	2.58423
SNP.2B-10	2B	793033991	8.53651e-08	0.166667	726	0.370141	0.395576	3.91541e-05	-2.97507
SNP.2B-11	2B	787816477	2.6528e-07	0.392562	726	0.370141	0.393595	0.000108767	2.50639
SNP.2B-12	2B	799575972	2.757e-07	0.0661157	726	0.370141	0.393528	0.000108767	4.03647
SNP.2B-13	2B	798135192	2.76659e-07	0.171488	726	0.370141	0.393522	0.000108767	2.73484
SNP.2B-14	2B	788526981	2.99524e-07	0.230716	726	0.370141	0.393384	0.000112403	-2.66835
