# Supplementary material for: Multi-Parental Populations Suitable for Identifying Sources of Resistance to Powdery Mildew in Winter Wheat
Source: Front Plant Sci. 2021 Jan 21;11:570863. doi: 10.3389/fpls.2020.570863 (PMC7859110; doi:10.3389/fpls.2020.570863)
Supplement: Supplementary file 4 [file Table_3.xlsx]

## Sheet: Ark1
SNP	Chromosome (in Manhattanplot)	Position (in Manhattanplot)	Blast hits
1	2D	380924869	2D:380924868-380924919 [Sequence]	2B:795280689-795280740 [Sequence]	2A:762145435-762145486 [Sequence]	1
2	2A	762623636	2A:762623613-762623663 [Sequence]
3	2B	801217330	2B:801217304-801217354 [Sequence	2D:640215634-640215684 [Sequence]		1
4	2A	762762703	2A:762762703-762762753 [Sequence]
5	2D	640216098	2D:640216048-640216099 [Sequence]
6	2B	800031410	2B:800031384-800031434 [Sequence]
7	2B	800031380	2D:641604534-641604584 [Sequence]	2A:766706267-766706317 [Sequence]	2B:800031354-800031403 [Sequence]	1
8	2B	790751874	2B:790751851-790751901 [Sequence]	2A:770013406-770013455 [Sequence]
9	2A	768930645	2A:768930595-768930645 [Sequence]
10	2D	369594698	2D:369594651-369594668 [Sequence]	6A:534783646-534783696 [Sequence]	and many other	1
11	2B	788524908	2B:788524835-788524885 [Sequence]
12	2B	793151154	2B:793151128-793151178 [Sequence]
13	2B	796808175	2A:764100663-764100713 [Sequence]	2B:796808153-796808202 [Sequence]		1
14	2B	796807569	2B:796807546-796807596 [Sequence]
15	2B	796803359	2D:638134232-638134282 [Sequence]	2B:796803336-796803386 [Sequence]		1
16	2B	801253577	2B:801253504-801253554 [Sequence]	2A:765665491-765665541 [Sequence]		1
17	2A	769496540	2B:791479477-791479527 [Sequence]	2A:769496490-769496540 [Sequence]	2D:644331754-644331803 [Sequence]	1
18	2B	793033991	2B:793033991-793034041 [Sequence]
19	2B	787816477	2B:787816501-787816550 [Sequence]	2D:650652682-650652731 [Sequence]		0.98
20	2B	799575972	2B:799575946-799575995 [Sequence]
21	2B	798135192	2B:798135169-798135219 [Sequence]
22	2B	788526981	6B:696088355-696088407 [Sequence]	2B:788526981-788527031 [Sequence]		1
